# Supplementary material for: Short-Term Interaction Effects of PM2.5 and O3 on Daily Mortality: A Time-Series Study of Multiple Cities in China
Source: Toxics. 2024 Aug 8;12(8):578. doi: 10.3390/toxics12080578 (PMC11360695; doi:10.3390/toxics12080578)
Supplement: Supplementary file 1 [file toxics-12-00578-s001.zip]

Archive with 1 entries (1 files):
- toxics-3140155-supplementary.pdf
